# Supplementary material for: Intensify3D: Normalizing signal intensity in large heterogenic image stacks
Source: Sci Rep. 2018 Mar 9;8:4311. doi: 10.1038/s41598-018-22489-1 (PMC5844907; doi:10.1038/s41598-018-22489-1)
Supplement: Supplementary file 5 — GUI figure [file 41598_2018_22489_MOESM5_ESM.zip]

Archive with 1 entries (1 files):
- User_GUI_Intensify3D.fig
